# Supplementary material for: A Markerless Gene Deletion System in Streptococcus suis by Using the Copper-Inducible Vibrio parahaemolyticus YoeB Toxin as a Counterselectable Marker
Source: Microorganisms. 2021 May 19;9(5):1095. doi: 10.3390/microorganisms9051095 (PMC8160710; doi:10.3390/microorganisms9051095)
Supplement: Supplementary file 1 [file microorganisms-09-01095-s001.zip]

Archive with 1 entries (1 files):
- microorganisms-1191886-supplementary.pdf
